# Supplementary material for: Atrial fibrillation alters the microRNA expression profiles of the left atria of patients with mitral stenosis
Source: BMC Cardiovasc Disord. 2014 Jan 25;14:10. doi: 10.1186/1471-2261-14-10 (PMC3909014; doi:10.1186/1471-2261-14-10)
Supplement: Additional file 1 — Raw signal values for all miRNAs in microarray. [file 1471-2261-14-10-S1.xls]

## Sheet: Test Result
			Group 1		Group 2			Group 1	Group 1	Group 2	Group 2
			NSR		AF			NSR-01	NSR-02	AF-01	AF-02
Rpter Index	Reporter Name	p-value	Mean	StDev	Mean	StDev	Log2 (G2/G1)	Signal	Signal	Signal	Signal	Target Sequence (5' to 3')	Accession No.	Note	Reporter Source	Human
410	hsa-miR-26a-5p	0.00722063	9701.87	1.74089	4313.64	56.0808	-1.16936	9703.1	9700.64	4353.29	4273.98	UUCAAGUAAUCCAGGAUAGGCU	MIMAT0000082	mature miRNA	standard	hsa-miR-26a-5p
652	hsa-miR-3613-3p	0.0107315	294.007	14.4865	3062.72	80.6198	3.38089	283.764	304.25	3119.73	3005.72	ACAAAAAAAAAAGCCCAACCCUUC	MIMAT0017991	mature miRNA	standard	hsa-miR-3613-3p
583	hsa-miR-3196	0.0133948	1383.37	23.9663	2477.49	1.9953	0.840691	1366.42	1400.32	2478.9	2476.08	CGGGGCGGCAGGGGCCUC	MIMAT0015080	mature miRNA	standard	hsa-miR-3196
18	hsa-miR-1	0.0193971	12740.1	401.151	3079.47	161.612	-2.04863	12456.5	13023.8	2965.19	3193.75	UGGAAUGUAAAGAAGUAUGUAU	MIMAT0000416	mature miRNA	standard	hsa-miR-1
305	hsa-miR-195-5p	0.0221266	611.698	12.2743	384.702	4.16468	-0.669078	603.019	620.377	381.757	387.647	UAGCAGCACAGAAAUAUUGGC	MIMAT0000461	mature miRNA	standard	hsa-miR-195-5p
412	hsa-miR-26b-5p	0.0230265	794.405	26.1375	198.33	12.4804	-2.00197	812.887	775.923	189.505	207.155	UUCAAGUAAUUCAGGAUAGGU	MIMAT0000083	mature miRNA	standard	hsa-miR-26b-5p
1138	hsa-miR-466	0.0231251	1183.25	19.5973	3342.81	169.438	1.49831	1169.39	1197.11	3223	3462.62	AUACACAUACACGCAACACACAU	MIMAT0015002	mature miRNA	standard	hsa-miR-466
1698	hsa-miR-574-3p	0.0241311	4477.78	29.5485	13515.7	794.72	1.59379	4498.68	4456.89	14077.7	12953.8	CACGCUCAUGCACACACCCACA	MIMAT0003239	mature miRNA	standard	hsa-miR-574-3p
1023	hsa-miR-4492	0.027328	334.391	8.47319	834.168	41.1725	1.3188	328.4	340.383	863.281	805.055	GGGGCUGGGCGCGCGCC	MIMAT0019027	mature miRNA	standard	hsa-miR-4492
1458	hsa-miR-5100	0.0289036	775.164	8.97259	362.753	17.1996	-1.09551	781.508	768.819	350.591	374.915	UUCAGAUCCCAGCGGUGCCUCU	MIMAT0022259	mature miRNA	standard	hsa-miR-5100
429	hsa-miR-29a-3p	0.0290368	589.332	5.26276	512.763	0.495354	-0.200788	585.611	593.053	512.413	513.114	UAGCACCAUCUGAAAUCGGUUA	MIMAT0000086	mature miRNA	standard	hsa-miR-29a-3p
1214	hsa-miR-4707-5p	0.0292102	386.905	5.93079	857.235	42.2389	1.14771	391.099	382.711	887.103	827.368	GCCCCGGCGCGGGCGGGUUCUGG	MIMAT0019807	mature miRNA	standard	hsa-miR-4707-5p
247	hsa-miR-15b-5p	0.0303665	382.603	15.5524	723.257	10.1456	0.918661	393.6	371.606	730.431	716.083	UAGCAGCACAUCAUGGUUUACA	MIMAT0000417	mature miRNA	standard	hsa-miR-15b-5p
399	hsa-miR-24-3p	0.0311675	3269.76	12.0529	2405.77	50.3915	-0.442687	3261.24	3278.29	2370.14	2441.4	UGGCUCAGUUCAGCAGGAACAG	MIMAT0000080	mature miRNA	standard	hsa-miR-24-3p
658	hsa-miR-361-5p	0.0352697	652.462	26.1091	259.005	15.6477	-1.33292	634	670.924	247.94	270.069	UUAUCAGAAUCUCCAGGGGUAC	MIMAT0000703	mature miRNA	standard	hsa-miR-361-5p
232	hsa-miR-151a-5p	0.0390154	693.523	15.2846	302.252	20.7531	-1.19819	704.331	682.715	287.578	316.927	UCGAGGAGCUCACAGUCUAGU	MIMAT0004697	mature miRNA	standard	hsa-miR-151a-5p
981	hsa-miR-4454	0.0392628	1262	104.266	488.069	1.99086	-1.37055	1335.72	1188.27	489.477	486.661	GGAUCCGAGUCACGGCACCA	MIMAT0018976	mature miRNA	standard	hsa-miR-4454
365	hsa-miR-21-5p	0.0465507	442.289	28.2794	819.395	0.15462	0.889569	422.293	462.286	819.505	819.286	UAGCUUAUCAGACUGAUGUUGA	MIMAT0000076	mature miRNA	standard	hsa-miR-21-5p
1826	hsa-miR-720	0.0466959	951.721	13.53	618.638	26.2776	-0.621443	961.288	942.154	600.057	637.219	UCUCGCUGGGGCCUCCA	MIMAT0005954	mature miRNA	standard	hsa-miR-720
1028	hsa-miR-4497	0.0468451	4574.24	92.6259	6545.73	205.363	0.517021	4639.74	4508.75	6690.95	6400.52	CUCCGGGACGGCUGGGC	MIMAT0019032	mature miRNA	standard	hsa-miR-4497
15	hsa-let-7g-5p	0.0470262	4801.17	125.63	3524.47	66.9875	-0.445979	4712.34	4890.01	3571.84	3477.11	UGAGGUAGUAGUUUGUACAGUU	MIMAT0000414	mature miRNA	standard	hsa-let-7g-5p
186	hsa-miR-133b	0.0507268	4825.14	63.6586	3774.34	92.1257	-0.354347	4780.13	4870.16	3709.2	3839.49	UUUGGUCCCCUUCAACCAGCUA	MIMAT0000770	mature miRNA	standard	hsa-miR-133b
13	hsa-let-7f-5p	0.0557531	10225.4	40.4005	7040.36	325.43	-0.538441	10196.9	10254	7270.47	6810.25	UGAGGUAGUAGAUUGUAUAGUU	MIMAT0000067	mature miRNA	standard	hsa-let-7f-5p
821	hsa-miR-3940-5p	0.0571458	396.869	35.1219	803.212	12.5557	1.01712	421.704	372.034	812.09	794.334	GUGGGUUGGGGCGGGCUCUG	MIMAT0019229	mature miRNA	standard	hsa-miR-3940-5p
1393	hsa-miR-494	0.058941	295.559	70.8288	1880.66	70.3836	2.66972	245.476	345.643	1830.89	1930.43	UGAAACAUACACGGGAAACCUC	MIMAT0002816	mature miRNA	standard	hsa-miR-494
311	hsa-miR-1973	0.0601707	745.068	7.33662	1122.63	60.5645	0.591436	750.256	739.88	1165.45	1079.8	ACCGUGCAAAGGUAGCAUA	MIMAT0009448	mature miRNA	standard	hsa-miR-1973
233	hsa-miR-151b	0.0624982	609.2	28.042	287.897	27.0099	-1.08136	629.029	589.372	268.798	306.996	UCGAGGAGCUCACAGUCU	MIMAT0010214	mature miRNA	standard	hsa-miR-151b
419	hsa-miR-2861	0.0650272	2102.81	145.069	1141.41	63.1804	-0.881505	2205.39	2000.23	1186.08	1096.73	GGGGCCUGGCGGUGGGCGG	MIMAT0013802	mature miRNA	standard	hsa-miR-2861
881	hsa-miR-4281	0.0692214	835.719	13.2917	545.172	34.9525	-0.616307	826.32	845.118	569.887	520.457	GGGUCCCGGGGAGGGGGG	MIMAT0016907	mature miRNA	standard	hsa-miR-4281
1774	hsa-miR-638	0.0696525	5145.93	232.661	6950.18	82.672	0.43362	5310.44	4981.41	6891.72	7008.64	AGGGAUCGCGGGCGGGUGGCGGCCU	MIMAT0003308	mature miRNA	standard	hsa-miR-638
100	hsa-miR-125a-5p	0.0699425	1701.32	40.5018	2383.12	111.496	0.4862	1672.68	1729.96	2304.28	2461.96	UCCCUGAGACCCUUUAACCUGUGA	MIMAT0000443	mature miRNA	standard	hsa-miR-125a-5p
641	hsa-miR-3591-3p	0.071387	539.238	54.0036	2068.51	386.624	1.9396	577.424	501.051	2341.9	1795.13	AAACACCAUUGUCACACUCCAC	MIMAT0019877	mature miRNA	standard	hsa-miR-3591-3p
394	hsa-miR-23b-3p	0.072365	12468.4	235.993	8685.21	480.378	-0.521644	12635.3	12301.5	9024.89	8345.54	AUCACAUUGCCAGGGAUUACC	MIMAT0000418	mature miRNA	standard	hsa-miR-23b-3p
769	hsa-miR-378a-3p	0.0726433	683.244	31.6134	307.285	37.245	-1.15282	660.89	705.598	280.949	333.621	ACUGGACUUGGAGUCAGAAGG	MIMAT0000732	mature miRNA	standard	hsa-miR-378a-3p
1261	hsa-miR-4734	0.073344	2579.56	61.6927	3337	115.619	0.371424	2535.94	2623.19	3418.76	3255.24	GCUGCGGGCUGCGGUCAGGGCG	MIMAT0019859	mature miRNA	standard	hsa-miR-4734
396	hsa-miR-23c	0.0827844	939.109	23.3549	582.761	49.4679	-0.688388	922.595	955.624	547.782	617.74	AUCACAUUGCCAGUGAUUACCC	MIMAT0018000	mature miRNA	standard	hsa-miR-23c
255	hsa-miR-181a-5p	0.0849648	1057.31	42.5089	1612.63	111.441	0.609019	1027.25	1087.37	1691.43	1533.83	AACAUUCAACGCUGUCGGUGAGU	MIMAT0000256	mature miRNA	standard	hsa-miR-181a-5p
185	hsa-miR-133a	0.0946434	5719.13	346.102	4159.05	122.307	-0.45954	5474.4	5963.86	4072.57	4245.54	UUUGGUCCCCUUCAACCAGCUG	MIMAT0000427	mature miRNA	standard	hsa-miR-133a
207	hsa-miR-143-3p	0.0949171	1380.02	41.2641	778.386	92.1253	-0.826135	1350.85	1409.2	713.243	843.528	UGAGAUGAAGCACUGUAGCUC	MIMAT0000435	mature miRNA	standard	hsa-miR-143-3p
Following transcripts are statistically significant but have low signals (signal < 500)
1594	hsa-miR-548m	0.00572675	74.1879	7.16312	0.00548321	0.000398494	-13.7239	69.1228	79.253	0.00576499	0.00520143	CAAAGGUAUUUGUGGUUUUUG	MIMAT0005917	mature miRNA	standard	hsa-miR-548m
556	hsa-miR-3178	0.0197282	185.462	5.4259	374.046	3.5521	1.01209	189.299	181.626	376.558	371.535	GGGGCGCGGCCGGAUCG	MIMAT0015055	mature miRNA	standard	hsa-miR-3178
771	hsa-miR-378b	0.0234919	31.0977	1.4903	11.8567	0.181083	-1.3911	30.0439	32.1515	11.9848	11.7287	ACUGGACUUGGAGGCAGAA	MIMAT0014999	mature miRNA	standard	hsa-miR-378b
1735	hsa-miR-605	0.0266506	73.1541	8.34035	7.32768	0.542549	-3.31951	79.0516	67.2565	7.71132	6.94405	UAAAUCCCAUGGUGCCUUCUCCU	MIMAT0003273	mature miRNA	standard	hsa-miR-605
902	hsa-miR-4301	0.0342531	4.0749	1.11861	168.317	10.3764	5.36827	4.86587	3.28393	175.654	160.98	UCCCACUACUUCACUUGUGA	MIMAT0016850	mature miRNA	standard	hsa-miR-4301
1398	hsa-miR-498	0.0381573	157.838	14.7134	9.66589	2.09788	-4.02939	168.242	147.434	11.1493	8.18246	UUUCAAGCCAGGGGGCGUUUUUC	MIMAT0002824	mature miRNA	standard	hsa-miR-498
933	hsa-miR-4328	0.0408055	13.0254	3.54581	268.578	5.42328	4.36594	15.5327	10.5182	264.743	272.412	CCAGUUUUCCCAGGAUU	MIMAT0016926	mature miRNA	standard	hsa-miR-4328
1693	hsa-miR-5707	0.0464208	25.7534	2.31704	82.8556	6.65521	1.68584	27.3918	24.115	87.5616	78.1497	ACGUUUGAAUGCUGUACAAGGC	MIMAT0022501	mature miRNA	standard	hsa-miR-5707
1016	hsa-miR-4485	0.0503245	80.1237	10.8702	284.256	11.847	1.82689	72.4373	87.8101	292.633	275.879	UAACGGCCGCGGUACCCUAA	MIMAT0019019	mature miRNA	standard	hsa-miR-4485
435	hsa-miR-29c-5p	0.0509663	65.0859	4.21656	35.4573	0.817644	-0.876261	68.0674	62.1043	34.8792	36.0355	UGACCGAUUUCUCCUGGUGUUC	MIMAT0004673	mature miRNA	standard	hsa-miR-29c-5p
173	hsa-miR-1307-3p	0.0528131	81.5811	2.69925	145.298	8.59328	0.832708	83.4897	79.6724	139.222	151.374	ACUCGGCGUGGCGUCGGUCGUG	MIMAT0005951	mature miRNA	standard	hsa-miR-1307-3p
1696	hsa-miR-572	0.0537512	137.657	5.23014	69.9134	5.01265	-0.977437	133.959	141.355	73.4579	66.3689	GUCCGCUCGGCGGUGGCCCA	MIMAT0003237	mature miRNA	standard	hsa-miR-572
216	hsa-miR-146a-5p	0.054167	76.9555	3.14745	40.2685	2.68189	-0.934374	79.1811	74.7299	38.3721	42.1648	UGAGAACUGAAUUCCAUGGGUU	MIMAT0000449	mature miRNA	standard	hsa-miR-146a-5p
649	hsa-miR-3610	0.0590928	107.508	3.99541	51.6468	4.60628	-1.05769	104.683	110.333	54.904	48.3897	GAAUCGGAAAGGAGGCGCCG	MIMAT0017987	mature miRNA	standard	hsa-miR-3610
610	hsa-miR-331-3p	0.0645543	140.483	9.2008	247.185	11.9194	0.81519	146.989	133.978	255.613	238.757	GCCCCUGGGCCUAUCCUAGAA	MIMAT0000760	mature miRNA	standard	hsa-miR-331-3p
102	hsa-miR-125b-2-3p	0.0659701	37.3466	2.51701	19.7741	1.27978	-0.917363	39.1264	35.5668	18.8692	20.679	UCACAAGUCAGGCUCUUGGGAC	MIMAT0004603	mature miRNA	standard	hsa-miR-125b-2-3p
602	hsa-miR-324-5p	0.066044	36.0517	2.90032	20.8285	0.021313	-0.791505	34.0008	38.1025	20.8436	20.8135	CGCAUCCCCUAGGGCAUUGGUGU	MIMAT0000761	mature miRNA	standard	hsa-miR-324-5p
1084	hsa-miR-4534	0.0666244	79.2263	0.228133	171.694	19.5931	1.11579	79.065	79.3876	185.549	157.84	GGAUGGAGGAGGGGUCU	MIMAT0019073	mature miRNA	standard	hsa-miR-4534
967	hsa-miR-4442	0.0668977	349.713	35.5335	169.259	6.06235	-1.04694	324.587	374.839	173.546	164.972	GCCGGACAAGAGGGAGG	MIMAT0018960	mature miRNA	standard	hsa-miR-4442
227	hsa-miR-149-3p	0.0679276	96.0617	7.46024	163.472	3.5657	0.767014	101.337	90.7866	165.994	160.951	AGGGAGGGACGGGGGCUGUGC	MIMAT0004609	mature miRNA	standard	hsa-miR-149-3p
269	hsa-miR-185-5p	0.0680628	169.553	15.1933	64.1078	7.51482	-1.40317	180.296	158.81	58.7941	69.4216	UGGAGAGAAAGGCAGUUCCUGA	MIMAT0000455	mature miRNA	standard	hsa-miR-185-5p
457	hsa-miR-30a-5p	0.0693925	249.442	15.6189	375.858	4.09909	0.591485	238.397	260.486	378.756	372.959	UGUAAACAUCCUCGACUGGAAG	MIMAT0000087	mature miRNA	standard	hsa-miR-30a-5p
377	hsa-miR-222-3p	0.0694473	476.935	7.03481	342.328	16.8659	-0.478413	471.961	481.91	354.254	330.402	AGCUACAUCUGGCUACUGGGU	MIMAT0000279	mature miRNA	standard	hsa-miR-222-3p
773	hsa-miR-378d	0.0706875	197.08	13.1979	111.734	6.61425	-0.818709	187.748	206.412	107.057	116.411	ACUGGACUUGGAGUCAGAAA	MIMAT0018926	mature miRNA	standard	hsa-miR-378d
450	hsa-miR-3064-3p	0.071155	12.7066	1.37606	58.5562	12.514	2.20425	13.6796	11.7335	49.7075	67.405	UUGCCACACUGCAACACCUUACA	MIMAT0019865	mature miRNA	standard	hsa-miR-3064-3p
175	hsa-miR-130a-3p	0.0714199	103.212	9.98959	50.5104	2.99178	-1.03096	110.276	96.1484	52.6259	48.3949	CAGUGCAAUGUUAAAAGGGCAU	MIMAT0000425	mature miRNA	standard	hsa-miR-130a-3p
867	hsa-miR-4267	0.0715701	16.3083	2.94324	65.4909	8.42185	2.00569	18.3895	14.2271	71.4461	59.5358	UCCAGCUCGGUGGCAC	MIMAT0016893	mature miRNA	standard	hsa-miR-4267
637	hsa-miR-3529-3p	0.0724942	6.7055	1.96401	45.2021	4.26007	2.75297	5.31673	8.09427	42.1898	48.2144	AACAACAAAAUCACUAGUCUUCCA	MIMAT0022741	mature miRNA	standard	hsa-miR-3529-3p
982	hsa-miR-4455	0.0735345	55.799	10.937	193.02	10.8211	1.79044	63.5327	48.0654	185.369	200.672	AGGGUGUGUGUGUUUUU	MIMAT0018977	mature miRNA	standard	hsa-miR-4455
1123	hsa-miR-4651	0.0763463	8.94665	0.572444	29.2645	5.53009	1.70973	8.54187	9.35143	25.3541	33.1748	CGGGGUGGGUGAGGUCGGGC	MIMAT0019715	mature miRNA	standard	hsa-miR-4651
869	hsa-miR-4269	0.0812206	41.7572	7.15411	123.037	11.7519	1.55899	46.8159	36.6985	114.727	131.347	GCAGGCACAGACAGCCCUGGC	MIMAT0016897	mature miRNA	standard	hsa-miR-4269
1116	hsa-miR-4646-5p	0.0813088	14.4967	2.91168	44.1821	1.25419	1.60774	12.4378	16.5555	43.2953	45.069	ACUGGGAAGAGGAGCUGAGGGA	MIMAT0019707	mature miRNA	standard	hsa-miR-4646-5p
994	hsa-miR-4467	0.0845686	25.3829	7.94028	142.235	12.5177	2.48635	19.7683	30.9975	151.087	133.384	UGGCGGCGGUAGUUAUGGGCUU	MIMAT0018994	mature miRNA	standard	hsa-miR-4467
138	hsa-miR-128	0.085226	129.413	12.9567	66.9918	5.01617	-0.949929	120.252	138.575	70.5388	63.4449	UCACAGUGAACCGGUCUCUUU	MIMAT0000424	mature miRNA	standard	hsa-miR-128
1495	hsa-miR-5190	0.0906205	311.014	38.4623	140.831	14.2901	-1.14302	283.817	338.211	150.935	130.726	CCAGUGACUGAGCUGGAGCCA	MIMAT0021121	mature miRNA	standard	hsa-miR-5190
187	hsa-miR-134	0.0907357	43.922	5.36576	20.0826	2.0193	-1.129	47.7162	40.1278	21.5105	18.6548	UGUGACUGGUUGACCAGAGGGG	MIMAT0000447	mature miRNA	standard	hsa-miR-134
1053	hsa-miR-4513	0.0962167	61.6107	8.34154	26.6132	3.15954	-1.21104	55.7123	67.5091	24.379	28.8473	AGACUGACGGCUGGAGGCCCAU	MIMAT0019050	mature miRNA	standard	hsa-miR-4513
344	hsa-miR-20a-5p	0.0984159	57.6122	3.18567	28.3151	4.16265	-1.0248	55.3596	59.8648	25.3716	31.2585	UAAAGUGCUUAUAGUGCAGGUAG	MIMAT0000075	mature miRNA	standard	hsa-miR-20a-5p
250	hsa-miR-16-5p	0.0993912	408.944	14.942	328.739	10.5201	-0.314962	398.379	419.51	321.3	336.178	UAGCAGCACGUAAAUAUUGGCG	MIMAT0000069	mature miRNA	standard	hsa-miR-16-5p
7	hsa-let-7d-3p	0.0994282	146.315	27.707	344.255	9.52401	1.2344	165.907	126.723	350.99	337.521	CUAUACGACCUGCUGCCUUUCU	MIMAT0004484	mature miRNA	standard	hsa-let-7d-3p
Following transcripts are statistically insignificant (p-value > .1)
416	hsa-miR-27b-5p	0.101848	99.0067	5.4696	19.9364	7.19626	-2.31212	102.874	95.1391	14.8479	25.0249	AGAGCUUAGCUGAUUGGUGAAC	MIMAT0004588	mature miRNA	standard	hsa-miR-27b-5p
1366	hsa-miR-4800-3p	0.102802	39.4822	4.46239	66.3896	2.70346	0.749755	42.6376	36.3268	64.4779	68.3012	CAUCCGUCCGUCUGUCCAC	MIMAT0019979	mature miRNA	standard	hsa-miR-4800-3p
1811	hsa-miR-664-5p	0.102878	43.1703	13.4492	10.6455	0.151571	-2.0198	33.6603	52.6803	10.7526	10.5383	ACUGGCUAGGGAAAAUGAUUGGAU	MIMAT0005948	mature miRNA	standard	hsa-miR-664-5p
1375	hsa-miR-483-5p	0.103066	270.471	24.0202	404.021	11.1409	0.578958	253.486	287.456	396.143	411.899	AAGACGGGAGGAAAGAAGGGAG	MIMAT0004761	mature miRNA	standard	hsa-miR-483-5p
1345	hsa-miR-4787-5p	0.105637	7329.08	302.942	10873.3	906.114	0.569081	7543.29	7114.87	10232.5	11514	GCGGGGGUGGCGGCGGCAUCCC	MIMAT0019956	mature miRNA	standard	hsa-miR-4787-5p
698	hsa-miR-3665	0.107922	23007	1504.37	17384	294.801	-0.404308	21943.2	24070.7	17175.6	17592.5	AGCAGGUGCGGGGCGGCG	MIMAT0018087	mature miRNA	standard	hsa-miR-3665
201	hsa-miR-140-3p	0.108137	393.8	31.0508	199.048	29.0583	-0.984347	415.756	371.844	178.501	219.595	UACCACAGGGUAGAACCACGG	MIMAT0004597	mature miRNA	standard	hsa-miR-140-3p
29	hsa-miR-106a-5p	0.108675	82.5404	6.68956	42.6393	5.95037	-0.952917	87.2707	77.8102	46.8468	38.4318	AAAAGUGCUUACAGUGCAGGUAG	MIMAT0000103	mature miRNA	standard	hsa-miR-106a-5p
280	hsa-miR-1908	0.109712	9.26616	2.34631	32.3635	5.63044	1.80432	10.9253	7.60707	28.3822	36.3449	CGGCGGGGACGGCGAUUGGUC	MIMAT0007881	mature miRNA	standard	hsa-miR-1908
131	hsa-miR-1275	0.110196	46.7404	6.06256	82.1011	4.28737	0.812733	42.4535	51.0272	85.1327	79.0695	GUGGGGGAGAGGCUGUC	MIMAT0005929	mature miRNA	standard	hsa-miR-1275
884	hsa-miR-4284	0.110918	117.236	9.68334	173.144	8.88251	0.562556	124.083	110.389	166.863	179.424	GGGCUCACAUCACCCCAU	MIMAT0016915	mature miRNA	standard	hsa-miR-4284
1731	hsa-miR-601	0.113258	241.096	21.9382	53.0926	19.8392	-2.18302	256.608	225.583	67.121	39.0642	UGGUCUAGGAUUGUUGGAGGAG	MIMAT0003269	mature miRNA	standard	hsa-miR-601
243	hsa-miR-1587	0.113382	37.5136	3.58797	72.5558	9.92213	0.951677	34.9765	40.0507	65.5398	79.5718	UUGGGCUGGGCUGGGUUGGG	MIMAT0019077	mature miRNA	standard	hsa-miR-1587
1154	hsa-miR-4667-5p	0.115071	28.1871	4.66684	77.379	15.3804	1.45691	24.8871	31.487	66.5034	88.2546	ACUGGGGAGCAGAAGGAGAACC	MIMAT0019743	mature miRNA	standard	hsa-miR-4667-5p
1762	hsa-miR-628-3p	0.115344	36.3775	7.32224	11.1086	2.55562	-1.71136	31.1998	41.5551	12.9157	9.30153	UCUAGUAAGAGUGGCAGUCGA	MIMAT0003297	mature miRNA	standard	hsa-miR-628-3p
1879	hsa-miR-93-5p	0.115654	146.991	9.92581	110.226	3.46782	-0.415271	154.01	139.973	112.678	107.774	CAAAGUGCUGUUCGUGCAGGUAG	MIMAT0000093	mature miRNA	standard	hsa-miR-93-5p
1500	hsa-miR-5195-3p	0.115918	31.6362	6.68956	12.7174	1.25904	-1.31477	36.3665	26.906	11.8271	13.6077	AUCCAGUUCUCUGAGGGGGCU	MIMAT0021127	mature miRNA	standard	hsa-miR-5195-3p
4	hsa-let-7b-3p	0.116185	29.2155	2.18871	56.3585	8.58582	0.947897	27.6679	30.7632	62.4296	50.2874	CUAUACAACCUACUGCCUUCCC	MIMAT0004482	mature miRNA	standard	hsa-let-7b-3p
694	hsa-miR-3663-3p	0.116374	68.8711	10.824	149.22	18.9327	1.11547	76.5249	61.2174	162.608	135.833	UGAGCACCACACAGGCCGGGCGC	MIMAT0018085	mature miRNA	standard	hsa-miR-3663-3p
57	hsa-miR-1208	0.117368	29.9245	3.90727	16.9078	1.22835	-0.823638	32.6873	27.1616	17.7764	16.0392	UCACUGUUCAGACAGGCGGA	MIMAT0005873	mature miRNA	standard	hsa-miR-1208
635	hsa-miR-34c-3p	0.119157	46.551	16.0533	168.277	2.92805	1.85396	57.9024	35.1995	166.207	170.347	AAUCACUAACCACACGGCCAGG	MIMAT0004677	mature miRNA	standard	hsa-miR-34c-3p
1271	hsa-miR-4741	0.119518	60.6221	0.464874	42.956	3.981	-0.496984	60.9509	60.2934	45.771	40.141	CGGGCUGUCCGGAGGGGUCGGCU	MIMAT0019871	mature miRNA	standard	hsa-miR-4741
1699	hsa-miR-574-5p	0.120206	495.003	9.92305	686.546	58.7084	0.471918	502.02	487.987	728.059	645.033	UGAGUGUGUGUGUGUGAGUGUGU	MIMAT0004795	mature miRNA	standard	hsa-miR-574-5p
362	hsa-miR-214-3p	0.120629	5363.56	141.304	4281.64	236.696	-0.325029	5463.48	5263.65	4114.27	4449.01	ACAGCAGGCACAGACAGGCAGU	MIMAT0000271	mature miRNA	standard	hsa-miR-214-3p
1015	hsa-miR-4484	0.121201	515.087	55.4429	918.896	105.431	0.835085	475.883	554.291	993.447	844.345	AAAAGGCGGGAGAAGCCCCA	MIMAT0019018	mature miRNA	standard	hsa-miR-4484
829	hsa-miR-3960	0.12181	19781.3	649.602	23772.5	906.111	0.26515	20240.7	19322	23131.7	24413.2	GGCGGCGGCGGAGGCGGGGG	MIMAT0019337	mature miRNA	standard	hsa-miR-3960
1712	hsa-miR-584-5p	0.122943	48.4135	11.6762	15.3339	3.08319	-1.65868	56.6697	40.1572	13.1538	17.514	UUAUGGUUUGCCUGGGACUGAG	MIMAT0003249	mature miRNA	standard	hsa-miR-584-5p
275	hsa-miR-188-5p	0.12324	47.1691	8.9359	23.4546	0.360421	-1.00797	53.4878	40.8505	23.7095	23.1998	CAUCCCUUGCAUGGUGGAGGG	MIMAT0000457	mature miRNA	standard	hsa-miR-188-5p
939	hsa-miR-4419a	0.123711	23.2488	3.11124	40.4812	3.14981	0.800097	21.0488	25.4488	38.2539	42.7084	UGAGGGAGGAGACUGCA	MIMAT0018931	mature miRNA	standard	hsa-miR-4419a
1896	hsa-miR-99a-5p	0.125141	333.011	28.6155	180.687	27.0712	-0.882073	312.777	353.245	199.83	161.545	AACCCGUAGAUCCGAUCUUGUG	MIMAT0000097	mature miRNA	standard	hsa-miR-99a-5p
1206	hsa-miR-4701-5p	0.126248	15.8074	4.1561	39.723	0.828979	1.32937	12.8686	18.7462	39.1368	40.3091	UUGGCCACCACACCUACCCCUU	MIMAT0019798	mature miRNA	standard	hsa-miR-4701-5p
212	hsa-miR-145-5p	0.126974	9950.53	554.809	7292.04	505.088	-0.44845	10342.8	9558.22	6934.89	7649.19	GUCCAGUUUUCCCAGGAAUCCCU	MIMAT0000437	mature miRNA	standard	hsa-miR-145-5p
308	hsa-miR-196b-3p	0.127355	21.4291	2.84417	54.1623	12.2091	1.33771	19.418	23.4403	62.7955	45.5291	UCGACAGCACGACACUGCCUUC	MIMAT0009201	mature miRNA	standard	hsa-miR-196b-3p
1133	hsa-miR-4658	0.127669	0.0454597	0.00288385	21.7865	25.1224	8.90463	0.0434206	0.0474989	39.5507	4.02226	GUGAGUGUGGAUCCUGGAGGAAU	MIMAT0019725	mature miRNA	standard	hsa-miR-4658
293	hsa-miR-1915-3p	0.128974	1975.23	169.988	1368.29	85.3339	-0.52965	1855.03	2095.43	1307.95	1428.63	CCCCAGGGCGACGCGGCGGG	MIMAT0007892	mature miRNA	standard	hsa-miR-1915-3p
968	hsa-miR-4443	0.130394	344.532	7.98618	290.431	12.9577	-0.246447	338.885	350.18	281.268	299.593	UUGGAGGCGUGGGUUUU	MIMAT0018961	mature miRNA	standard	hsa-miR-4443
116	hsa-miR-1268b	0.133995	159.957	2.16538	135.041	6.6837	-0.244289	161.488	158.426	139.767	130.315	CGGGCGUGGUGGUGGGGGUG	MIMAT0018925	mature miRNA	standard	hsa-miR-1268b
1837	hsa-miR-765	0.139865	48.7769	10.3255	94.9916	1.70283	0.961602	56.0781	41.4757	93.7875	96.1957	UGGAGGAGAAGGAAGGUGAUG	MIMAT0003945	mature miRNA	standard	hsa-miR-765
24	hsa-miR-103a-3p	0.140092	762.999	33.1743	458.622	71.6626	-0.734375	786.457	739.541	407.949	509.295	AGCAGCAUUGUACAGGGCUAUGA	MIMAT0000101	mature miRNA	standard	hsa-miR-103a-3p
231	hsa-miR-151a-3p	0.140568	116.818	26.1657	56.1765	1.92093	-1.05622	98.3159	135.32	54.8182	57.5348	CUAGACUGAAGCUCCUUGAGG	MIMAT0000757	mature miRNA	standard	hsa-miR-151a-3p
67	hsa-miR-1228-3p	0.143094	151.996	16.5878	84.9223	13.0578	-0.839814	140.266	163.725	94.1556	75.6891	UCACACCUGCCUCGCCCCCC	MIMAT0005583	mature miRNA	standard	hsa-miR-1228-3p
1885	hsa-miR-940	0.143958	500.558	54.1647	317.783	31.8157	-0.655492	462.257	538.858	340.281	295.286	AAGGCAGGGCCCCCGCUCCCC	MIMAT0004983	mature miRNA	standard	hsa-miR-940
1456	hsa-miR-5096	0.144043	2049.54	54.0186	1838.21	43.4795	-0.157	2087.74	2011.34	1807.46	1868.95	GUUUCACCAUGUUGGUCAGGC	MIMAT0020603	mature miRNA	standard	hsa-miR-5096
392	hsa-miR-23a-3p	0.145394	6442.05	218.419	5103.14	351.85	-0.336135	6596.49	6287.6	5351.93	4854.34	AUCACAUUGCCAGGGAUUUCC	MIMAT0000078	mature miRNA	standard	hsa-miR-23a-3p
290	hsa-miR-191-3p	0.145962	20.9845	0.845755	30.2576	3.40845	0.527971	21.5826	20.3865	32.6677	27.8475	GCUGCGCUUGGAUUUCGUCCCC	MIMAT0001618	mature miRNA	standard	hsa-miR-191-3p
1200	hsa-miR-4698	0.147905	26.1619	4.56589	44.06	1.01861	0.752004	22.9333	29.3904	43.3397	44.7803	UCAAAAUGUAGAGGAAGACCCCA	MIMAT0019793	mature miRNA	standard	hsa-miR-4698
230	hsa-miR-150-5p	0.149857	366.308	13.2161	512.052	54.5957	0.483234	375.653	356.963	473.447	550.657	UCUCCCAACCCUUGUACCAGUG	MIMAT0000451	mature miRNA	standard	hsa-miR-150-5p
1749	hsa-miR-617	0.15074	34.1655	2.42311	27.373	0.685201	-0.319786	32.4521	35.8789	26.8885	27.8575	AGACUUCCCAUUUGAAGGUGGC	MIMAT0003286	mature miRNA	standard	hsa-miR-617
928	hsa-miR-4324	0.150867	470.396	41.0074	619.255	22.336	0.396659	441.399	499.392	603.461	635.049	CCCUGAGACCCUAACCUUAA	MIMAT0016876	mature miRNA	standard	hsa-miR-4324
1120	hsa-miR-4649-5p	0.151132	14.3201	4.87308	39.5345	3.31242	1.46507	17.7659	10.8743	37.1922	41.8767	UGGGCGAGGGGUGGGCUCUCAGAG	MIMAT0019711	mature miRNA	standard	hsa-miR-4649-5p
1156	hsa-miR-4668-5p	0.153121	2124.92	645.344	5051.32	23.7764	1.24925	1668.59	2581.24	5034.51	5068.13	AGGGAAAAAAAAAAGGAUUUGUC	MIMAT0019745	mature miRNA	standard	hsa-miR-4668-5p
295	hsa-miR-191-5p	0.155978	1383.85	146.364	991.787	49.2165	-0.480588	1280.36	1487.35	956.986	1026.59	CAACGGAAUCCCAAAAGCAGCUG	MIMAT0000440	mature miRNA	standard	hsa-miR-191-5p
83	hsa-miR-1246	0.156945	9.05914	3.79844	38.1883	10.948	2.07569	6.37324	11.745	45.9297	30.4469	AAUGGAUUUUUGGAGCAGG	MIMAT0005898	mature miRNA	standard	hsa-miR-1246
1252	hsa-miR-4728-5p	0.160921	42.4389	4.19678	57.6698	3.09335	0.442428	45.4065	39.4713	55.4824	59.8571	UGGGAGGGGAGAGGCAGCAAGCA	MIMAT0019849	mature miRNA	standard	hsa-miR-4728-5p
128	hsa-miR-1273g-3p	0.163569	3027.61	325.89	4404.58	390.192	0.540825	3258.05	2797.17	4680.49	4128.68	ACCACUGCACUCCAGCCUGAG	MIMAT0022742	mature miRNA	standard	hsa-miR-1273g-3p
940	hsa-miR-4419b	0.164912	21.559	4.48746	38.0888	2.14266	0.821074	18.3859	24.7321	36.5737	39.6039	GAGGCUGAAGGAAGAUGG	MIMAT0019034	mature miRNA	standard	hsa-miR-4419b
1099	hsa-miR-4634	0.16635	26.6366	1.3673	32.4524	1.75774	0.284914	25.6698	27.6035	33.6953	31.2095	CGGCGCGACCGGCCCGGGG	MIMAT0019691	mature miRNA	standard	hsa-miR-4634
228	hsa-miR-149-5p	0.171309	39.4878	9.39155	72.1014	0.845401	0.868621	46.1286	32.847	72.6992	71.5036	UCUGGCUCCGUGUCUUCACUCCC	MIMAT0000450	mature miRNA	standard	hsa-miR-149-5p
200	hsa-miR-139-5p	0.172886	93.6177	3.90139	68.8073	7.89971	-0.444218	96.3764	90.859	63.2214	74.3933	UCUACAGUGCACGUGUCUCCAG	MIMAT0000250	mature miRNA	standard	hsa-miR-139-5p
1894	hsa-miR-98	0.172936	44.7544	9.22426	159.177	67.6793	1.83053	38.2319	51.277	111.321	207.034	UGAGGUAGUAAGUUGUAUUGUU	MIMAT0000096	mature miRNA	standard	hsa-miR-98
464	hsa-miR-30d-5p	0.173645	914.154	96.6134	1198.69	27.0365	0.390949	845.838	982.47	1217.81	1179.57	UGUAAACAUCCCCGACUGGAAG	MIMAT0000245	mature miRNA	standard	hsa-miR-30d-5p
99	hsa-miR-125a-3p	0.180263	15.1788	1.42585	28.5128	6.68371	0.909555	16.187	14.1706	23.7868	33.2389	ACAGGUGAGGUUCUUGGGAGCC	MIMAT0004602	mature miRNA	standard	hsa-miR-125a-3p
805	hsa-miR-3922-5p	0.180742	23.6747	0.337067	39.287	7.96863	0.730702	23.4364	23.9131	33.6523	44.9216	UCAAGGCCAGAGGUCCCACAGCA	MIMAT0019227	mature miRNA	standard	hsa-miR-3922-5p
11	hsa-let-7f-1-3p	0.186229	24.8008	5.78169	42.526	0.463804	0.777956	28.8891	20.7126	42.1981	42.854	CUAUACAAUCUAUUGCCUUCCC	MIMAT0004486	mature miRNA	standard	hsa-let-7f-1-3p
252	hsa-miR-17-5p	0.190909	91.5231	17.4804	55.4818	5.45206	-0.722122	79.1626	103.884	51.6266	59.337	CAAAGUGCUUACAGUGCAGGUAG	MIMAT0000070	mature miRNA	standard	hsa-miR-17-5p
566	hsa-miR-3185	0.191048	35.0089	10.1103	82.0432	19.1604	1.22866	42.1579	27.8598	95.5917	68.4948	AGAAGAAGGCGGUCGGUCUGCGG	MIMAT0015065	mature miRNA	standard	hsa-miR-3185
1017	hsa-miR-4486	0.192154	17.7682	4.95304	38.9929	8.00899	1.13391	14.2659	21.2705	33.3297	44.6561	GCUGGGCGAGGCUGGCA	MIMAT0019020	mature miRNA	standard	hsa-miR-4486
595	hsa-miR-320e	0.196762	248.061	52.9793	397.008	12.3675	0.678472	210.599	285.523	388.263	405.753	AAAGCUGGGUUGAGAAGG	MIMAT0015072	mature miRNA	standard	hsa-miR-320e
32	hsa-miR-107	0.196794	650.267	113.761	436.115	8.74181	-0.576325	730.708	569.826	442.296	429.933	AGCAGCAUUGUACAGGGCUAUCA	MIMAT0000104	mature miRNA	standard	hsa-miR-107
647	hsa-miR-3607-5p	0.199225	31.6143	0.785618	5.68692	4.38694	-2.47486	31.0588	32.1698	2.58489	8.78896	GCAUGUGAUGAAGCAAAUCAGU	MIMAT0017984	mature miRNA	standard	hsa-miR-3607-5p
1007	hsa-miR-4478	0.199378	61.0738	11.4744	33.9767	6.44783	-0.846007	52.9602	69.1874	29.4174	38.536	GAGGCUGAGCUGAGGAG	MIMAT0019006	mature miRNA	standard	hsa-miR-4478
1367	hsa-miR-4800-5p	0.204028	81.7378	3.67247	110.494	14.5717	0.43489	79.1409	84.3346	100.19	120.797	AGUGGACCGAGGAAGGAAGGA	MIMAT0019978	mature miRNA	standard	hsa-miR-4800-5p
1402	hsa-miR-499a-5p	0.205745	61.5409	1.29624	18.6756	10.6834	-1.72039	60.6243	62.4575	26.23	11.1213	UUAAGACUUGCAGUGAUGUUU	MIMAT0002870	mature miRNA	standard	hsa-miR-499a-5p
214	hsa-miR-1469	0.206887	134.44	5.06143	83.9415	18.9156	-0.679503	130.861	138.019	70.5661	97.3168	CUCGGCGCGGGGCGCGGGCUCC	MIMAT0007347	mature miRNA	standard	hsa-miR-1469
39	hsa-miR-1180	0.208758	50.8228	8.78164	30.0952	5.48605	-0.755942	57.0323	44.6132	33.9744	26.216	UUUCCGGCUCGCGUGGGUGUGU	MIMAT0005825	mature miRNA	standard	hsa-miR-1180
20	hsa-miR-100-5p	0.209336	429.032	57.148	275.944	45.9826	-0.636711	388.622	469.441	243.429	308.458	AACCCGUAGAUCCGAACUUGUG	MIMAT0000098	mature miRNA	standard	hsa-miR-100-5p
1041	hsa-miR-4505	0.210842	193.185	43.7565	305.061	0.827891	0.659114	224.126	162.245	305.647	304.476	AGGCUGGGCUGGGACGGA	MIMAT0019041	mature miRNA	standard	hsa-miR-4505
17	hsa-let-7i-5p	0.21163	3328.91	3.53451	3696.33	187.664	0.151047	3331.41	3326.41	3563.63	3829.03	UGAGGUAGUAGUUUGUGCUGUU	MIMAT0000415	mature miRNA	standard	hsa-let-7i-5p
418	hsa-miR-28-5p	0.212071	75.3605	17.9845	45.0536	1.97205	-0.742166	62.6435	88.0775	46.4481	43.6592	AAGGAGCUCACAGUCUAUUGAG	MIMAT0000085	mature miRNA	standard	hsa-miR-28-5p
3	hsa-let-7a-5p	0.213577	16664.5	2814.21	11691.8	272.175	-0.511282	18654.5	14674.6	11499.4	11884.3	UGAGGUAGUAGGUUGUAUAGUU	MIMAT0000062	mature miRNA	standard	hsa-let-7a-5p
770	hsa-miR-378a-5p	0.217315	34.5358	10.2183	18.5432	0.44863	-0.897203	27.3104	41.7612	18.2259	18.8604	CUCCUGACUCCAGGUCCUGUGU	MIMAT0000731	mature miRNA	standard	hsa-miR-378a-5p
317	hsa-miR-199a-5p	0.225846	96.5524	9.31138	116.908	3.57549	0.275993	103.137	89.9683	119.437	114.38	CCCAGUGUUCAGACUACCUGUUC	MIMAT0000231	mature miRNA	standard	hsa-miR-199a-5p
1898	hsa-miR-99b-5p	0.229493	1320.27	147.998	1037.46	62.1036	-0.347767	1215.62	1424.92	1081.38	993.551	CACCCGUAGAACCGACCUUGCG	MIMAT0000689	mature miRNA	standard	hsa-miR-99b-5p
1380	hsa-miR-486-5p	0.231255	496.247	32.2579	380.933	48.7198	-0.381521	473.437	519.057	346.483	415.383	UCCUGUACUGAGCUGCCCCGAG	MIMAT0002177	mature miRNA	standard	hsa-miR-486-5p
1104	hsa-miR-4638-5p	0.236085	22.0479	9.29902	46.558	1.67438	1.07839	28.6233	15.4725	47.742	45.374	ACUCGGCUGCGGUGGACAAGU	MIMAT0019695	mature miRNA	standard	hsa-miR-4638-5p
1065	hsa-miR-4521	0.238395	64.4005	16.735	35.0187	7.22434	-0.878949	76.234	52.5671	40.127	29.9103	GCUAAGGAAGUCCUGUGCUCAG	MIMAT0019058	mature miRNA	standard	hsa-miR-4521
1742	hsa-miR-612	0.239785	0.0448328	0.00461624	37.3514	51.2565	9.70239	0.0415686	0.048097	73.5952	1.1076	GCUGGGCAGGGCUUCUGAGCUCCUU	MIMAT0003280	mature miRNA	standard	hsa-miR-612
140	hsa-miR-1281	0.241425	544.803	83.6785	715.666	20.9779	0.393552	485.634	603.973	730.5	700.833	UCGCCUCCUCCUCUCCC	MIMAT0005939	mature miRNA	standard	hsa-miR-1281
1215	hsa-miR-4708-3p	0.24385	6.51995	6.70304	49.3977	17.0055	2.92151	11.2597	1.78018	37.373	61.4224	AGCAAGGCGGCAUCUCUCUGAU	MIMAT0019810	mature miRNA	standard	hsa-miR-4708-3p
582	hsa-miR-3195	0.245942	210.484	6.16572	180.443	15.2401	-0.222171	214.844	206.125	191.219	169.666	CGCGCCGGGCCCGGGUU	MIMAT0015079	mature miRNA	standard	hsa-miR-3195
990	hsa-miR-4463	0.246418	330.178	25.0279	271.196	22.9191	-0.283909	347.876	312.481	287.402	254.99	GAGACUGGGGUGGGGCC	MIMAT0018987	mature miRNA	standard	hsa-miR-4463
877	hsa-miR-4277	0.248356	59.9573	12.1778	85.7553	5.28336	0.516291	51.3463	68.5683	89.4912	82.0194	GCAGUUCUGAGCACAGUACAC	MIMAT0016908	mature miRNA	standard	hsa-miR-4277
1376	hsa-miR-484	0.251403	69.2169	3.47828	55.7506	6.62237	-0.312138	71.6765	66.7574	51.0679	60.4333	UCAGGCUCAGUCCCCUCCCGAU	MIMAT0002174	mature miRNA	standard	hsa-miR-484
182	hsa-miR-132-3p	0.252554	54.3093	2.77242	34.6061	9.32602	-0.650172	56.2697	52.3489	28.0116	41.2006	UAACAGUCUACAGCCAUGGUCG	MIMAT0000426	mature miRNA	standard	hsa-miR-132-3p
1044	hsa-miR-4508	0.257463	2174.91	149.398	2513.64	137.524	0.208823	2069.27	2280.55	2416.39	2610.88	GCGGGGCUGGGCGCGCG	MIMAT0019045	mature miRNA	standard	hsa-miR-4508
1187	hsa-miR-4690-5p	0.260527	87.5144	10.4391	113.019	11.5585	0.368978	94.896	80.1329	121.192	104.846	GAGCAGGCGAGGCUGGGCUGAA	MIMAT0019779	mature miRNA	standard	hsa-miR-4690-5p
1700	hsa-miR-575	0.262812	106.754	18.2376	59.1305	19.6007	-0.852316	93.8581	119.65	72.9903	45.2707	GAGCCAGUUGGACAGGAGC	MIMAT0003240	mature miRNA	standard	hsa-miR-575
130	hsa-miR-127-3p	0.264957	60.3128	3.98441	78.9351	11.9139	0.388203	57.4954	63.1302	70.5106	87.3595	UCGGAUCCGUCUGAGCUUGGCU	MIMAT0000446	mature miRNA	standard	hsa-miR-127-3p
886	hsa-miR-4286	0.265329	202.729	31.0003	157.115	4.37792	-0.367728	180.808	224.65	154.02	160.211	ACCCCACUCCUGGUACC	MIMAT0016916	mature miRNA	standard	hsa-miR-4286
115	hsa-miR-1268a	0.266891	180.598	22.6485	146.667	4.09088	-0.30024	164.583	196.613	149.559	143.774	CGGGCGUGGUGGUGGGGG	MIMAT0005922	mature miRNA	standard	hsa-miR-1268a
846	hsa-miR-423-5p	0.270467	183.893	17.8026	153.034	9.93042	-0.265013	196.482	171.305	146.013	160.056	UGAGGGGCAGAGAGCGAGACUUU	MIMAT0004748	mature miRNA	standard	hsa-miR-423-5p
815	hsa-miR-3935	0.272061	62.3809	7.01432	86.4163	14.9411	0.4702	67.3408	57.421	75.8514	96.9813	UGUAGAUACGAGCACCAGCCAC	MIMAT0018350	mature miRNA	standard	hsa-miR-3935
594	hsa-miR-320d	0.27302	411.002	68.7918	529.373	2.28419	0.365141	362.359	459.645	530.988	527.758	AAAAGCUGGGUUGAGAGGA	MIMAT0006764	mature miRNA	standard	hsa-miR-320d
701	hsa-miR-3667-5p	0.273302	33.8261	3.08831	25.0397	4.3854	-0.433919	31.6423	36.0099	21.9388	28.1407	AAAGACCCAUUGAGGAGAAGGU	MIMAT0018089	mature miRNA	standard	hsa-miR-3667-5p
177	hsa-miR-130b-3p	0.274728	46.3921	21.4886	20.6728	2.04811	-1.16614	61.5868	31.1973	19.2246	22.1211	CAGUGCAAUGAUGAAAGGGCAU	MIMAT0000691	mature miRNA	standard	hsa-miR-130b-3p
242	hsa-miR-155-5p	0.280127	80.0042	4.83242	72.9644	0.429443	-0.132882	83.4212	76.5872	72.6608	73.2681	UUAAUGCUAAUCGUGAUAGGGGU	MIMAT0000646	mature miRNA	standard	hsa-miR-155-5p
1118	hsa-miR-4648	0.280953	0.442511	0.55721	72.4872	96.6071	7.35587	0.836518	0.0485039	140.799	4.1756	UGUGGGACUGCAAAUGGGAG	MIMAT0019710	mature miRNA	standard	hsa-miR-4648
105	hsa-miR-1260b	0.284174	55.7791	4.59509	65.0064	4.12468	0.220857	52.5299	59.0283	62.0898	67.9229	AUCCCACCACUGCCACCAU	MIMAT0015041	mature miRNA	standard	hsa-miR-1260b
969	hsa-miR-4444	0.285158	41.47	3.97037	31.8534	4.89897	-0.380621	38.6625	44.2775	35.3175	28.3893	CUCGAGUUGGAAGAGGCG	MIMAT0018962	mature miRNA	standard	hsa-miR-4444
891	hsa-miR-4290	0.286277	39.5658	6.02915	53.567	7.48088	0.43709	35.3026	43.8291	48.2772	58.8568	UGCCCUCCUUUCUUCCCUC	MIMAT0016921	mature miRNA	standard	hsa-miR-4290
36	hsa-miR-10b-5p	0.288765	30.5755	5.71195	22.3837	2.11958	-0.449928	34.6145	26.5366	23.8825	20.8849	UACCCUGUAGAACCGAAUUUGUG	MIMAT0000254	mature miRNA	standard	hsa-miR-10b-5p
505	hsa-miR-3141	0.288985	1026.35	100.501	1246.42	114.114	0.280264	955.287	1097.42	1165.73	1327.11	GAGGGCGGGUGGAGGAGGA	MIMAT0015010	mature miRNA	standard	hsa-miR-3141
1793	hsa-miR-652-3p	0.290404	40.9896	7.40621	29.3057	4.14911	-0.484075	35.7526	46.2266	26.3719	32.2396	AAUGGCGCCACUAGGGUUGUG	MIMAT0003322	mature miRNA	standard	hsa-miR-652-3p
8	hsa-let-7d-5p	0.291385	8804.98	1113.9	7281.45	196.301	-0.274095	9592.63	8017.34	7142.64	7420.25	AGAGGUAGUAGGUUGCAUAGUU	MIMAT0000065	mature miRNA	standard	hsa-let-7d-5p
432	hsa-miR-29b-2-5p	0.2938	49.1028	17.8845	27.3583	3.09597	-0.843828	36.4566	61.7491	25.1691	29.5475	CUGGUUUCACAUGGUGGCUUAG	MIMAT0004515	mature miRNA	standard	hsa-miR-29b-2-5p
1408	hsa-miR-5001-5p	0.29495	8027.91	782.905	6857.15	348.841	-0.227416	8581.51	7474.31	6610.48	7103.82	AGGGCUGGACUCAGCGGCGGAGCU	MIMAT0021021	mature miRNA	standard	hsa-miR-5001-5p
899	hsa-miR-4298	0.296358	1755.88	6.67387	1560.12	132.731	-0.170544	1751.16	1760.6	1466.26	1653.97	CUGGGACAGGAGGAGGAGGCAG	MIMAT0016852	mature miRNA	standard	hsa-miR-4298
606	hsa-miR-328	0.29676	94.2962	10.0793	68.8034	13.8734	-0.45472	87.1691	101.423	78.6134	58.9934	CUGGCCCUCUCUGCCCUUCCGU	MIMAT0000752	mature miRNA	standard	hsa-miR-328
334	hsa-miR-204-5p	0.300445	1.11271	1.50147	33.4014	36.0786	4.90776	0.0510126	2.17441	58.9128	7.88995	UUCCCUUUGUCAUCCUAUGCCU	MIMAT0000265	mature miRNA	standard	hsa-miR-204-5p
684	hsa-miR-3656	0.318256	2969.36	131.285	3264.37	189.044	0.136652	3062.19	2876.53	3130.69	3398.04	GGCGGGUGCGGGGGUGG	MIMAT0018076	mature miRNA	standard	hsa-miR-3656
592	hsa-miR-320b	0.324611	637.578	36.0281	698.24	31.246	0.13112	612.103	663.054	720.334	676.146	AAAAGCUGGGUUGAGAGGGCAA	MIMAT0005792	mature miRNA	standard	hsa-miR-320b
1598	hsa-miR-548q	0.331609	53.578	5.1674	17.7094	16.579	-1.59713	57.2319	49.9241	5.9863	29.4325	GCUGGUGCAAAAGUAAUGGCGG	MIMAT0011163	mature miRNA	standard	hsa-miR-548q
381	hsa-miR-22-3p	0.332478	226.553	20.3824	258.439	15.434	0.189971	212.141	240.966	269.352	247.525	AAGCUGCCAGUUGAAGAACUGU	MIMAT0000077	mature miRNA	standard	hsa-miR-22-3p
515	hsa-miR-3149	0.335835	98.5514	10.5131	112.172	2.35518	0.186766	91.1176	105.985	113.838	110.507	UUUGUAUGGAUAUGUGUGUGUAU	MIMAT0015022	mature miRNA	standard	hsa-miR-3149
1094	hsa-miR-455-3p	0.338292	289.426	47.4193	204.574	49.6441	-0.500572	322.956	255.895	239.677	169.47	GCAGUCCAUGGGCAUAUACAC	MIMAT0004784	mature miRNA	standard	hsa-miR-455-3p
853	hsa-miR-4254	0.342125	14.7495	9.55788	30.8313	4.60237	1.06373	7.9911	21.508	34.0857	27.5769	GCCUGGAGCUACUCCACCAUCUC	MIMAT0016884	mature miRNA	standard	hsa-miR-4254
1268	hsa-miR-4739	0.343801	1918.75	466.951	2527.61	40.8915	0.397606	2248.93	1588.56	2498.69	2556.52	AAGGGAGGAGGAGCGGAGGGGCCCU	MIMAT0019868	mature miRNA	standard	hsa-miR-4739
1030	hsa-miR-4499	0.344629	202.791	20.9185	178.443	4.70089	-0.184536	217.583	188	175.119	181.767	AAGACUGAGAGGAGGGA	MIMAT0019035	mature miRNA	standard	hsa-miR-4499
1308	hsa-miR-4764-3p	0.344869	15.6151	10.0803	32.2487	4.68959	1.0463	8.48721	22.7429	28.9327	35.5647	UUAACUCCUUUCACACCCAUGG	MIMAT0019915	mature miRNA	standard	hsa-miR-4764-3p
956	hsa-miR-4433-5p	0.347895	32.7438	0.462366	24.776	6.20544	-0.40228	33.0707	32.4168	20.388	29.1639	CGUCCCACCCCCCACUCCUGU	MIMAT0020956	mature miRNA	standard	hsa-miR-4433-5p
1780	hsa-miR-642b-3p	0.350104	30.431	2.54788	15.1508	9.8204	-1.00614	28.6293	32.2326	8.20678	22.0949	AGACACAUUUGGAGAGGGACCC	MIMAT0018444	mature miRNA	standard	hsa-miR-642b-3p
1838	hsa-miR-766-3p	0.354121	33.9891	13.3938	20.4378	1.69957	-0.733833	24.5183	43.46	19.236	21.6396	ACUCCAGCCCCACAGCCUCAGC	MIMAT0003888	mature miRNA	standard	hsa-miR-766-3p
653	hsa-miR-3613-5p	0.354613	407.794	55.1545	15.0039	21.2109	-4.76443	368.794	446.795	30.0023	0.00554163	UGUUGUACUUUUUUUUUUGUUC	MIMAT0017990	mature miRNA	standard	hsa-miR-3613-5p
44	hsa-miR-1185-1-3p	0.358013	40.5978	13.5778	61.0532	10.5544	0.588665	30.9969	50.1988	53.5901	68.5163	AUAUACAGGGGGAGACUCUUAU	MIMAT0022838	mature miRNA	standard	hsa-miR-1185-1-3p
68	hsa-miR-1228-5p	0.360562	23.1678	9.64372	37.0555	5.86199	0.677569	29.9869	16.3486	41.2005	32.9104	GUGGGCGGGGGCAGGUGUGUG	MIMAT0005582	mature miRNA	standard	hsa-miR-1228-5p
313	hsa-miR-197-5p	0.370087	14.3544	10.1527	29.6852	5.65912	1.04825	7.1753	21.5334	25.6836	33.6868	CGGGUAGAGAGGGCAGUGGGAGG	MIMAT0022691	mature miRNA	standard	hsa-miR-197-5p
139	hsa-miR-1280	0.374212	780.986	72.835	698.714	30.8483	-0.160595	729.484	832.489	720.527	676.901	UCCCACCGCUGCCACCC	MIMAT0005946	mature miRNA	standard	hsa-miR-1280
1331	hsa-miR-4778-5p	0.376094	593.458	29.0159	652.693	48.8549	0.137259	613.975	572.94	618.147	687.238	AAUUCUGUAAAGGAAGAAGAGG	MIMAT0019936	mature miRNA	standard	hsa-miR-4778-5p
6	hsa-let-7c	0.377885	9514.08	2348.48	7212.5	61.0001	-0.399564	11174.7	7853.45	7169.37	7255.64	UGAGGUAGUAGGUUGUAUGGUU	MIMAT0000064	mature miRNA	standard	hsa-let-7c
462	hsa-miR-30c-5p	0.378513	2526.49	196.238	2320.67	42.6924	-0.122595	2387.73	2665.25	2350.86	2290.48	UGUAAACAUCCUACACUCUCAGC	MIMAT0000244	mature miRNA	standard	hsa-miR-30c-5p
1872	hsa-miR-92a-3p	0.379537	1342.5	58.7227	1446.5	81.3796	0.10764	1384.03	1300.98	1388.95	1504.04	UAUUGCACUUGUCCCGGCCUGU	MIMAT0000092	mature miRNA	standard	hsa-miR-92a-3p
1808	hsa-miR-663a	0.384607	97.2314	39.9609	150.664	27.8332	0.631844	68.9748	125.488	130.983	170.345	AGGCGGGGCGCCGCGGGACCGC	MIMAT0003326	mature miRNA	standard	hsa-miR-663a
424	hsa-miR-296-5p	0.386006	27.3881	7.20491	19.6102	3.38519	-0.481945	22.2935	32.4828	17.2165	22.0039	AGGGCCCCCCCUCAAUCCUGU	MIMAT0000690	mature miRNA	standard	hsa-miR-296-5p
211	hsa-miR-145-3p	0.389487	29.9369	3.15185	19.9777	8.35905	-0.583537	32.1656	27.7083	14.067	25.8884	GGAUUCCUGGAAAUACUGUUCU	MIMAT0004601	mature miRNA	standard	hsa-miR-145-3p
234	hsa-miR-152	0.389996	225.914	34.5497	189.281	14.4266	-0.255244	250.344	201.483	179.08	199.482	UCAGUGCAUGACAGAACUUGG	MIMAT0000438	mature miRNA	standard	hsa-miR-152
413	hsa-miR-27a-3p	0.390126	479.366	2.83603	507.986	28.7198	0.0836616	481.371	477.361	528.294	487.678	UUCACAGUGGCUAAGUUCCGC	MIMAT0000084	mature miRNA	standard	hsa-miR-27a-3p
1496	hsa-miR-5191	0.390547	2.21605	0.935693	121.701	165.12	5.77921	2.87768	1.55441	4.94344	238.459	AGGAUAGGAAGAAUGAAGUGCU	MIMAT0021122	mature miRNA	standard	hsa-miR-5191
1255	hsa-miR-4731-3p	0.393661	27.5987	3.18915	31.5102	2.21344	0.191217	25.3437	29.8538	33.0753	29.9451	CACACAAGUGGCCCCCAACACU	MIMAT0019854	mature miRNA	standard	hsa-miR-4731-3p
299	hsa-miR-193a-5p	0.394866	158.578	9.09724	176.308	15.6687	0.152903	152.145	165.011	165.228	187.387	UGGGUCUUUGCGGGCGAGAUGA	MIMAT0004614	mature miRNA	standard	hsa-miR-193a-5p
196	hsa-miR-138-1-3p	0.397308	15.4472	10.5241	29.6019	7.14314	0.938343	22.8889	8.00554	24.551	34.6529	GCUACUUCACAACACCAGGGCC	MIMAT0004607	mature miRNA	standard	hsa-miR-138-1-3p
466	hsa-miR-30e-5p	0.406848	32.6383	9.43312	49.0477	14.9002	0.58762	25.9681	39.3085	38.5117	59.5837	UGUAAACAUCCUUGACUGGAAG	MIMAT0000692	mature miRNA	standard	hsa-miR-30e-5p
456	hsa-miR-30a-3p	0.408398	65.1664	32.2868	37.1493	3.75342	-0.810792	42.3362	87.9966	34.4952	39.8034	CUUUCAGUCGGAUGUUUGCAGC	MIMAT0000088	mature miRNA	standard	hsa-miR-30a-3p
259	hsa-miR-181c-5p	0.41026	73.5118	2.95961	96.5836	25.6232	0.393802	75.6046	71.419	78.4652	114.702	AACAUUCAACCUGUCGGUGAGU	MIMAT0000258	mature miRNA	standard	hsa-miR-181c-5p
1213	hsa-miR-4707-3p	0.4112	12.7061	0.645196	126.035	151.207	3.31023	13.1623	12.2498	19.1155	232.954	AGCCCGCCCCAGCCGAGGUUCU	MIMAT0019808	mature miRNA	standard	hsa-miR-4707-3p
103	hsa-miR-125b-5p	0.42213	4913.65	158.336	5071.85	72.2188	0.045719	5025.61	4801.69	5020.79	5122.92	UCCCUGAGACCCUAACUUGUGA	MIMAT0000423	mature miRNA	standard	hsa-miR-125b-5p
1108	hsa-miR-4640-5p	0.422875	4.0141	5.61957	79.7067	104.416	4.31155	7.98774	0.0404588	5.87316	153.54	UGGGCCAGGGAGCAGCUGGUGGG	MIMAT0019699	mature miRNA	standard	hsa-miR-4640-5p
70	hsa-miR-1231	0.434079	6.96628	9.79282	29.2002	12.5556	2.06752	13.8908	0.0417084	38.0783	20.322	GUGUCUGGGCGGACAGCUGC	MIMAT0005586	mature miRNA	standard	hsa-miR-1231
461	hsa-miR-30c-2-3p	0.434611	15.0526	0.716317	148.295	180.988	3.30038	15.5592	14.5461	276.272	20.317	CUGGGAGAAGGCUGUUUACUCU	MIMAT0004550	mature miRNA	standard	hsa-miR-30c-2-3p
5	hsa-let-7b-5p	0.435398	2793.64	824.65	3543.06	18.1712	0.342854	3376.75	2210.52	3530.21	3555.91	UGAGGUAGUAGGUUGUGUGGUU	MIMAT0000063	mature miRNA	standard	hsa-let-7b-5p
1274	hsa-miR-4743	0.441734	52.0375	3.7311	43.9858	8.50264	-0.242513	49.3992	54.6758	49.9981	37.9736	UGGCCGGAUGGGACAGGAGGCAU	MIMAT0019874	mature miRNA	standard	hsa-miR-4743
1873	hsa-miR-92b-3p	0.441791	331.624	29.832	359.96	14.251	0.118288	310.53	352.718	349.883	370.037	UAUUGCACUCGUCCCGGCCUCC	MIMAT0003218	mature miRNA	standard	hsa-miR-92b-3p
109	hsa-miR-126-3p	0.447858	691.363	62.7606	637.255	18.7539	-0.117573	735.741	646.985	623.994	650.516	UCGUACCGUGAGUAAUAAUGCG	MIMAT0000445	mature miRNA	standard	hsa-miR-126-3p
1779	hsa-miR-642a-5p	0.45537	68.0607	4.8298	60.007	8.53627	-0.181691	71.4759	64.6455	53.9709	66.043	GUCCCUCUCCAAAUGUGUCUUG	MIMAT0003312	mature miRNA	standard	hsa-miR-642a-5p
874	hsa-miR-4274	0.45673	19.1969	10.1974	30.5191	9.21178	0.668837	11.9863	26.4076	24.0054	37.0328	CAGCAGUCCCUCCCCCUG	MIMAT0016906	mature miRNA	standard	hsa-miR-4274
1660	hsa-miR-568	0.458357	2107.72	304.903	1864.45	21.6758	-0.176932	2323.32	1892.12	1849.12	1879.78	AUGUAUAAAUGUAUACACAC	MIMAT0003232	mature miRNA	standard	hsa-miR-568
632	hsa-miR-34a-5p	0.468838	57.3218	18.8815	40.9644	9.81532	-0.484713	43.9706	70.6731	34.024	47.9049	UGGCAGUGUCUUAGCUGGUUGU	MIMAT0000255	mature miRNA	standard	hsa-miR-34a-5p
417	hsa-miR-28-3p	0.481892	54.977	1.03232	42.312	16.5933	-0.377761	54.2471	55.707	30.5788	54.0453	CACUAGAUUGUGAGCUCCUGGA	MIMAT0004502	mature miRNA	standard	hsa-miR-28-3p
272	hsa-miR-187-3p	0.484455	32.3682	5.72502	42.5689	12.6114	0.395221	28.32	36.4164	33.6513	51.4865	UCGUGUCUUGUGUUGCAGCCGG	MIMAT0000262	mature miRNA	standard	hsa-miR-187-3p
1117	hsa-miR-4647	0.485221	1.99362	2.64536	25.9859	34.5186	3.70427	3.86417	0.123065	50.3942	1.57751	GAAGAUGGUGCUGUGCUGAGGAA	MIMAT0019709	mature miRNA	standard	hsa-miR-4647
316	hsa-miR-199a-3p	0.48724	2054.87	37.5955	1421.13	842.802	-0.532011	2028.28	2081.45	825.175	2017.08	ACAGUAGUCUGCACAUUGGUUA	MIMAT0000232,MIMAT0004563	mature miRNA	standard	hsa-miR-199a-3p, hsa-miR-199b-3p
1623	hsa-miR-5571-5p	0.489907	37.1989	0.101047	45.7338	11.7572	0.298002	37.1275	37.2704	54.0474	37.4202	CAAUUCUCAAAGGAGCCUCCC	MIMAT0022257	mature miRNA	standard	hsa-miR-5571-5p
955	hsa-miR-4433-3p	0.490818	41.0148	6.18051	52.6373	14.8148	0.35994	36.6445	45.3851	42.1617	63.1129	ACAGGAGUGGGGGUGGGACAU	MIMAT0018949	mature miRNA	standard	hsa-miR-4433-3p
10	hsa-let-7e-5p	0.501619	2558.9	665.289	3101.29	392.395	0.277348	3029.33	2088.47	3378.76	2823.83	UGAGGUAGGAGGUUGUAUAGUU	MIMAT0000066	mature miRNA	standard	hsa-let-7e-5p
1060	hsa-miR-451a	0.505891	149.413	36.8928	179.575	23.2177	0.265279	175.5	123.326	195.993	163.158	AAACCGUUACCAUUACUGAGUU	MIMAT0001631	mature miRNA	standard	hsa-miR-451a
1043	hsa-miR-4507	0.510494	97.194	13.647	87.3904	4.24721	-0.153391	106.844	87.5441	84.3872	90.3937	CUGGGUUGGGCUGGGCUGGG	MIMAT0019044	mature miRNA	standard	hsa-miR-4507
1056	hsa-miR-4516	0.516359	2886.72	53.1325	3176.22	425.748	0.137882	2924.29	2849.15	2875.18	3477.27	GGGAGAAGGGUCGGGGC	MIMAT0019053	mature miRNA	standard	hsa-miR-4516
1258	hsa-miR-4732-5p	0.520279	44.7068	9.93796	51.2442	0.650039	0.196897	51.7339	37.6796	50.7846	51.7039	UGUAGAGCAGGGAGCAGGAAGCU	MIMAT0019855	mature miRNA	standard	hsa-miR-4732-5p
312	hsa-miR-197-3p	0.520667	221.195	15.4251	231.516	2.49466	0.0657949	210.288	232.102	233.28	229.752	UUCACCACCUUCUCCACCCAGC	MIMAT0000227	mature miRNA	standard	hsa-miR-197-3p
262	hsa-miR-1825	0.521316	53.7682	7.54279	40.011	19.9593	-0.426356	59.1018	48.4347	54.1243	25.8977	UCCAGUGCCCUCCUCUCC	MIMAT0006765	mature miRNA	standard	hsa-miR-1825
384	hsa-miR-22-5p	0.524262	39.8138	7.206	31.4238	10.7975	-0.341411	34.7184	44.9092	23.7889	39.0588	AGUUCUUCAGUGGCAAGCUUUA	MIMAT0004495	mature miRNA	standard	hsa-miR-22-5p
591	hsa-miR-320a	0.528576	821.391	13.6984	835.838	17.6528	0.0251545	811.705	831.077	848.32	823.356	AAAAGCUGGGUUGAGAGGGCGA	MIMAT0000510	mature miRNA	standard	hsa-miR-320a
375	hsa-miR-221-3p	0.535002	296.643	31.1509	246.017	75.5209	-0.269967	274.616	318.67	299.419	192.616	AGCUACAUUGUCUGCUGGGUUUC	MIMAT0000278	mature miRNA	standard	hsa-miR-221-3p
1082	hsa-miR-4532	0.54161	581.278	62.6496	525.791	64.0867	-0.144739	536.978	625.578	571.107	480.475	CCCCGGGGAGCCCGGCG	MIMAT0019071	mature miRNA	standard	hsa-miR-4532
1829	hsa-miR-744-5p	0.546586	35.8454	2.53951	28.6086	12.1832	-0.325337	34.0497	37.6411	37.2234	19.9938	UGCGGGGCUAGGGCUAACAGCA	MIMAT0004945	mature miRNA	standard	hsa-miR-744-5p
852	hsa-miR-425-3p	0.557887	37.8391	1.73148	45.66	12.7326	0.271056	39.0634	36.6147	54.6633	36.6567	AUCGGGAAUGUCGUGUCCGCCC	MIMAT0001343	mature miRNA	standard	hsa-miR-425-3p
648	hsa-miR-3609	0.558643	78.0477	20.6257	65.2964	4.23183	-0.257353	63.4631	92.6322	68.2887	62.304	CAAAGUGAUGAGUAAUACUGGCUG	MIMAT0017986	mature miRNA	standard	hsa-miR-3609
348	hsa-miR-2110	0.561073	27.0204	26.8009	9.40418	1.51153	-1.52267	45.9715	8.06929	8.33536	10.473	UUGGGGAAACGGCCGCUGAGUG	MIMAT0010133	mature miRNA	standard	hsa-miR-2110
402	hsa-miR-25-3p	0.56537	248.799	15.4077	234.665	19.2809	-0.0843763	237.904	259.693	221.031	248.299	CAUUGCACUUGUCUCGGUCUGA	MIMAT0000081	mature miRNA	standard	hsa-miR-25-3p
1416	hsa-miR-5006-5p	0.569877	46.8838	4.77618	43.2057	4.39057	-0.117869	43.5066	50.2611	40.1011	46.3103	UUGCCAGGGCAGGAGGUGGAA	MIMAT0021033	mature miRNA	standard	hsa-miR-5006-5p
215	hsa-miR-146a-3p	0.581515	118.001	166.809	0.467233	0.651757	-7.98044	0.0493743	235.952	0.928095	0.00637092	CCUCUGAAAUUCAGUUCUUCAG	MIMAT0004608	mature miRNA	standard	hsa-miR-146a-3p
986	hsa-miR-4459	0.584471	3144.8	550.775	3437.31	99.9819	0.128312	3534.26	2755.35	3508.01	3366.61	CCAGGAGGCGGAGGAGGUGGAG	MIMAT0018981	mature miRNA	standard	hsa-miR-4459
626	hsa-miR-342-3p	0.613484	122.063	16.8691	143.462	38.0598	0.233048	133.991	110.134	170.374	116.55	UCUCACACAGAAAUCGCACCCGU	MIMAT0000753	mature miRNA	standard	hsa-miR-342-3p
465	hsa-miR-30e-3p	0.613838	22.5661	1.67553	28.1331	10.2921	0.318108	23.7509	21.3813	20.8554	35.4107	CUUUCAGUCGGAUGUUUACAGC	MIMAT0000693	mature miRNA	standard	hsa-miR-30e-3p
1816	hsa-miR-671-5p	0.614811	146.851	55.7475	116.905	3.60713	-0.329015	107.431	186.27	119.456	114.354	AGGAAGCCCUGGAGGGGCUGGAG	MIMAT0003880	mature miRNA	standard	hsa-miR-671-5p
1019	hsa-miR-4488	0.616828	1554.37	412.832	2153.43	1053.75	0.470308	1262.45	1846.28	2898.54	1408.31	AGGGGGCGGGCUCCGGCG	MIMAT0019022	mature miRNA	standard	hsa-miR-4488
996	hsa-miR-4469	0.631002	33.0841	39.7118	7.78192	2.15664	-2.08794	5.00362	61.1645	6.25694	9.3069	GCUCCCUCUAGGGUCGCUCGGA	MIMAT0018996	mature miRNA	standard	hsa-miR-4469
257	hsa-miR-181b-5p	0.636183	24.0739	11.0386	34.1517	17.9279	0.504489	16.2684	31.8793	21.4747	46.8287	AACAUUCAUUGCUGUCGGUGGGU	MIMAT0000257	mature miRNA	standard	hsa-miR-181b-5p
593	hsa-miR-320c	0.636674	843.817	24.8971	810.11	71.9292	-0.0588134	826.213	861.422	860.971	759.248	AAAAGCUGGGUUGAGAGGGU	MIMAT0005793	mature miRNA	standard	hsa-miR-320c
111	hsa-miR-1265	0.640853	531.907	752.161	0.540206	0.65689	-9.94345	0.0489045	1063.77	1.0047	0.0757146	CAGGAUGUGGUCAAGUGUUGUU	MIMAT0005918	mature miRNA	standard	hsa-miR-1265
1454	hsa-miR-5095	0.677605	36.5266	1.31113	35.3757	2.70504	-0.0461901	35.5995	37.4538	33.463	37.2885	UUACAGGCGUGAACCACCGCG	MIMAT0020600	mature miRNA	standard	hsa-miR-5095
774	hsa-miR-378e	0.683022	148.544	12.6259	141.102	15.0098	-0.0741479	157.472	139.616	130.489	151.716	ACUGGACUUGGAGUCAGGA	MIMAT0018927	mature miRNA	standard	hsa-miR-378e
379	hsa-miR-223-3p	0.688121	27.2297	9.48072	22.8441	4.67409	-0.253363	20.5258	33.9336	19.539	26.1491	UGUCAGUUUGUCAAAUACCCCA	MIMAT0000280	mature miRNA	standard	hsa-miR-223-3p
415	hsa-miR-27b-3p	0.712304	1726.63	141.591	1675.71	10.4526	-0.0431861	1826.75	1626.51	1683.1	1668.32	UUCACAGUGGCUAAGUUCUGC	MIMAT0000419	mature miRNA	standard	hsa-miR-27b-3p
1080	hsa-miR-4530	0.75292	2421.11	104.936	2361.18	187.431	-0.0361568	2346.91	2495.31	2493.72	2228.65	CCCAGCAGGACGGGAGCG	MIMAT0019069	mature miRNA	standard	hsa-miR-4530
72	hsa-miR-1234	0.770325	44.5886	10.8663	51.6528	19.8271	0.212173	52.2722	36.905	65.6727	37.6329	UCGGCCUGACCACCCACCCCAC	MIMAT0005589	mature miRNA	standard	hsa-miR-1234
45	hsa-miR-1185-2-3p	0.792763	219.834	48.5042	231.019	24.9218	0.0715964	185.536	254.132	213.397	248.641	AUAUACAGGGGGAGACUCUCAU	MIMAT0022713	mature miRNA	standard	hsa-miR-1185-2-3p
1875	hsa-miR-933	0.794688	124.42	3.30998	133.339	30.9666	0.0998721	126.761	122.08	111.442	155.235	UGUGCGCAGGGAGACCUCUCCC	MIMAT0004976	mature miRNA	standard	hsa-miR-933
870	hsa-miR-4270	0.832337	50.2221	2.62062	51.6693	6.30401	0.0409852	48.369	52.0751	56.1269	47.2117	UCAGGGAGUCAGGGGAGGGC	MIMAT0016900	mature miRNA	standard	hsa-miR-4270
776	hsa-miR-378g	0.841527	56.9444	22.1937	52.2601	28.1692	-0.123843	72.6377	41.251	72.1788	32.3415	ACUGGGCUUGGAGUCAGAAG	MIMAT0018937	mature miRNA	standard	hsa-miR-378g
1397	hsa-miR-497-5p	0.854111	51.6912	0.0306477	53.0741	7.04894	0.0380877	51.7129	51.6696	58.0584	48.0897	CAGCAGCACACUGUGGUUUGU	MIMAT0002820	mature miRNA	standard	hsa-miR-497-5p
1574	hsa-miR-548au-3p	0.882172	1.40478	1.88476	207.94	294.066	7.20968	0.0720585	2.73751	0.00448679	415.876	UGGCAGUUACUUUUGCACCAG	MIMAT0022292	mature miRNA	standard	hsa-miR-548au-3p
951	hsa-miR-4429	0.897076	38.2052	3.55393	42.125	17.9979	0.140906	40.7183	35.6922	29.3986	54.8514	AAAAGCUGGGCUGAGAGGCG	MIMAT0018944	mature miRNA	standard	hsa-miR-4429
1835	hsa-miR-762	0.908266	226.556	9.93357	224.741	17.0811	-0.0116059	233.581	219.532	212.663	236.819	GGGGCUGGGGCCGGGGCCGAGC	MIMAT0010313	mature miRNA	standard	hsa-miR-762
993	hsa-miR-4466	0.927095	1587.33	109.292	1573.63	167.191	-0.0125078	1664.61	1510.05	1691.85	1455.41	GGGUGCGGGCCGGCGGGG	MIMAT0018993	mature miRNA	standard	hsa-miR-4466
560	hsa-miR-3180-5p	0.931096	32.7028	7.98467	31.6316	2.79793	-0.0480479	27.0567	38.3488	29.6531	33.61	CUUCCAGACGCUCCGCCCCACGUCG	MIMAT0015057	mature miRNA	standard	hsa-miR-3180-5p
225	hsa-miR-148b-3p	0.936505	25.2289	12.5896	24.4527	14.2062	-0.0450828	16.3267	34.1311	34.498	14.4074	UCAGUGCAUCACAGAACUUUGU	MIMAT0000759	mature miRNA	standard	hsa-miR-148b-3p
752	hsa-miR-371b-5p	0.946033	381.859	80.8068	372.98	27.3649	-0.0339389	324.72	438.998	392.33	353.63	ACUCAAAAGAUGGCGGCACUUU	MIMAT0019892	mature miRNA	standard	hsa-miR-371b-5p
1131	hsa-miR-4656	0.975514	23.6576	13.1943	22.0929	0.275424	-0.0987263	14.3279	32.9874	21.8981	22.2876	UGGGCUGAGGGCAGGAGGCCUGU	MIMAT0019723	mature miRNA	standard	hsa-miR-4656
459	hsa-miR-30b-5p	0.979544	1107.73	123.638	1103.12	105.961	-0.00600918	1020.3	1195.15	1028.2	1178.05	UGUAAACAUCCUACACUCAGCU	MIMAT0000420	mature miRNA	standard	hsa-miR-30b-5p
1182	hsa-miR-4687-3p	0.984511	448.293	69.3342	447.555	82.2908	-0.00237642	399.266	497.319	505.743	389.367	UGGCUGUUGGAGGGGGCAGGC	MIMAT0019775	mature miRNA	standard	hsa-miR-4687-3p
172	hsa-miR-1306-5p	0.993938	34.8896	2.52952	35.3176	7.67742	0.0175922	36.6782	33.1009	29.8889	40.7464	CCACCUCCCCUGCAAACGUCCA	MIMAT0022726	mature miRNA	standard	hsa-miR-1306-5p
