# Supplementary material for: Atrial fibrillation alters the microRNA expression profiles of the left atria of patients with mitral stenosis
Source: BMC Cardiovasc Disord. 2014 Jan 25;14:10. doi: 10.1186/1471-2261-14-10 (PMC3909014; doi:10.1186/1471-2261-14-10)
Supplement: Additional file 2 — Primers for RT-qPCR of miRNA and RNU6B. [file 1471-2261-14-10-S2.xls]

## Sheet: Info
No.	miRNA name	miRNA Sequence(5' to 3')/Genbank ID	Length (nt)	RT primer(5' to 3')	Length (nt)	Forward Primer(5' to 3')	Length (nt)	Reversed Primer(5' to 3')	Length (nt)	PCR product Length (bp)
1	hsa-miR-1	UGGAAUGUAAAGAAGUAUGUAU	22	GTCGTATCCAGTGCAGGGTCCGAGGTATTCGCACTGGATACGACATACAT	50	CGCGGTGGAATGTAAAGAAGT	21	CAGTGCAGGGTCCGAGGTAT	20	63
2	hsa-miR-26a-5p	UUCAAGUAAUCCAGGAUAGGCU	22	GTCGTATCCAGTGCAGGGTCCGAGGTATTCGCACTGGATACGACAGCCTA	50	TGGCGCTTCAAGTAATCCAG	20	CAGTGCAGGGTCCGAGGTAT	20	64
3	hsa-miR-466	AUACACAUACACGCAACACACAU	23	GTCGTATCCAGTGCAGGGTCCGAGGTATTCGCACTGGATACGACATGTGT	50	CCGCATACACATACACGCAAC	21	CAGTGCAGGGTCCGAGGTAT	20	63
4	hsa-miR-574-3p	CACGCUCAUGCACACACCCACA	22	GTCGTATCCAGTGCAGGGTCCGAGGTATTCGCACTGGATACGACTGTGGG	50	CGACACGCTCATGCACACA	19	CAGTGCAGGGTCCGAGGTAT	20	62
5	hsa-miR-3613-3p	ACAAAAAAAAAAGCCCAACCCUUC	24	GTCGTATCCAGTGCAGGGTCCGAGGTATTCGCACTGGATACGACGAAGGG	50	ACGCGACAAAAAAAAAAGCCC	21	CAGTGCAGGGTCCGAGGTATTC	22	64
Control	RNU6B	NR_002752.2	11	GTCGTATCCAGTGCAGGGTCCGAGGTATTCGCACTGGATACGACAAAAAT	50	CAAATTCGTGAAGCGTTCCATA	22	AGTGCAGGGTCCGAGGTATTC	21	62
