# Supplementary material for: Atrial fibrillation alters the microRNA expression profiles of the left atria of patients with mitral stenosis
Source: BMC Cardiovasc Disord. 2014 Jan 25;14:10. doi: 10.1186/1471-2261-14-10 (PMC3909014; doi:10.1186/1471-2261-14-10)
Supplement: Additional file 3 — RT-qPCR data. [file 1471-2261-14-10-S3.xls]

## Sheet: Sheet1
miRNAs	RT-qPCR		Array
	AF/NSR fold change(log2)	p-value	AF/NSR fold change(log2)	p-value
hsa-miR-1	-2.38±0.51	0.0019	-2.05±0.45	0.0193971
hsa-miR-26a-5p	-0.89±0.41	0.0076	-1.17±0.28	0.00722063
hsa-miR-466	0.87±0.38	0.0049	1.5±0.2	0.0231251
hsa-miR-574-3p	1.10±0.46	0.0133	1.59±0.39	0.0241311
hsa-miR-3613-3p	2.62±0.75	0.013	3.38±0.96	0.0107315
